# Supplementary material for: Clinical, radiological, and molecular insights into extracranial metastases from adult gliomas
Source: Neuro Oncol. 2025 Aug 16;28(1):99–114. doi: 10.1093/neuonc/noaf178 (PMC12962640; doi:10.1093/neuonc/noaf178)
Supplement: noaf178_Supplementary_Data [file noaf178_supplementary_data.zip]

Archive with 13 entries (13 files):
- Suppl. Fig. 6 Publication License Jun-23-2025.pdf
- noaf178_suppl_Supplementary.docx
- noaf178_suppl_Supplementary_Tables_1-11_Figures_1-8.docx
- Suppl. Fig 1 Publication License Mar-31-2025.pdf
- Suppl. Fig 1.tiff
- Suppl. Fig 2.tiff
- Suppl. Fig 3.tiff
- Suppl. Fig 4.tiff
- Suppl. Fig 5.tiff
- Suppl. Fig 6.tiff
- Suppl. Fig 7.tiff
- Suppl. Fig 8 Publication License Jun-23-2025.pdf
- Suppl. Fig 8.tiff
